# Supplementary material for: ﻿No end to endemism – contributions to the difficult Nasa Weigend Series Alatae (Loasaceae). A new species from Peru and the rehabilitation of “ Loasa” calycina Benth
Source: PhytoKeys. 2025 Feb 19;252:163–86. doi: 10.3897/phytokeys.252.141635 (PMC11865914; doi:10.3897/phytokeys.252.141635)
Supplement: XML Treatment for Nasa calycina [file phytokeys.252.141635-treatment2.xml]

<!DOCTYPE tp:taxon-treatment
  PUBLIC "-//TaxonX//DTD Taxonomic Treatment Publishing DTD v0 20100105//EN" "tax-treatment-NSO.dtd">
<tp:taxon-treatment xmlns:tp="http://www.plazi.org/taxpub"><tp:treatment-meta><kwd-group><label>Taxon classification</label><kwd>
                <named-content content-type="kingdom">Plantae</named-content>
              </kwd><kwd>
                <named-content content-type="order">Cornales</named-content>
              </kwd><kwd>
                <named-content content-type="family">Loasaceae</named-content>
              </kwd></kwd-group><mixed-citation publication-type="journal"><person-group><name><surname>Henning</surname><given-names>Tilo</given-names></name><name><surname>Allen</surname><given-names>Joshua P.</given-names></name><name><surname>Montesinos-Tubeé</surname><given-names>Daniel</given-names></name><name><surname>Rodríguez-Rodríguez</surname><given-names>Eric F.</given-names></name><name><surname>Peña</surname><given-names>José Luis Marcelo</given-names></name><name><surname>Acuña-Castillo</surname><given-names>Rafael</given-names></name></person-group><article-title>﻿No end to endemism – contributions to the difficult <italic><tp:taxon-name><tp:taxon-name-part taxon-name-part-type="genus" reg="Nasa">Nasa</tp:taxon-name-part></tp:taxon-name></italic> Weigend Series <italic><tp:taxon-name><tp:taxon-name-part taxon-name-part-type="genus" reg="Nasa"/><tp:taxon-name-part taxon-name-part-type="series" reg="Alatae">Alatae</tp:taxon-name-part></tp:taxon-name></italic> (<tp:taxon-name><tp:taxon-name-part taxon-name-part-type="family">Loasaceae</tp:taxon-name-part></tp:taxon-name>). A new species from Peru and the rehabilitation of “ <italic><tp:taxon-name><tp:taxon-name-part taxon-name-part-type="genus" reg="Loasa">Loasa</tp:taxon-name-part></tp:taxon-name></italic>” <italic><tp:taxon-name><tp:taxon-name-part taxon-name-part-type="genus" reg="Loasa"/><tp:taxon-name-part taxon-name-part-type="species" reg="calycina">calycina</tp:taxon-name-part></tp:taxon-name></italic> Benth.</article-title><source>PhytoKeys</source><day>19</day><month>02</month><year>2025</year><volume>252</volume><fpage>163</fpage><lpage>186</lpage><pub-id pub-id-type="doi">10.3897/phytokeys.252.141635</pub-id></mixed-citation></tp:treatment-meta><tp:nomenclature><label>﻿</label><tp:taxon-name>
              <object-id xmlns:xlink="http://www.w3.org/1999/xlink" content-type="arpha" xlink:type="simple">974C45A6-BC11-5E62-B946-7EE90AF4A345</object-id>
              <tp:taxon-name-part taxon-name-part-type="genus" reg="Nasa">Nasa</tp:taxon-name-part>
              <tp:taxon-name-part taxon-name-part-type="species" reg="calycina">calycina</tp:taxon-name-part>
              <object-id xmlns:xlink="http://www.w3.org/1999/xlink" content-type="ipni" xlink:type="simple">urn:lsid:ipni.org:names:77356919-1</object-id>
              <object-id xmlns:xlink="http://www.w3.org/1999/xlink" xlink:type="simple">Fig. 3B</object-id>
            </tp:taxon-name><tp:taxon-authority>(Benth.) R.H.Acuña &amp; T.Henning</tp:taxon-authority><tp:taxon-status xmlns:xlink="http://www.w3.org/1999/xlink" xlink:type="simple">comb. nov.</tp:taxon-status></tp:nomenclature><tp:treatment-sec sec-type="Basionym" id="SECID0EF3AG"><title>Basionym.</title><p><italic><tp:taxon-name><tp:taxon-name-part taxon-name-part-type="genus" reg="Loasa">Loasa</tp:taxon-name-part><tp:taxon-name-part taxon-name-part-type="species" reg="calycina">calycina</tp:taxon-name-part></tp:taxon-name></italic> Benth., Pl. Hartw. [Bentham]: 132. 1844.</p></tp:treatment-sec><tp:treatment-sec sec-type="Holotype" id="SECID0EW3AG"><title>Holotype.</title><p>Ecuador • [Prov. Loja] Mountains near Loxa, July [1841], C.T. Hartweg s.n. (Holotype: K barcode K000372874!)</p></tp:treatment-sec><tp:treatment-sec sec-type="description" id="SECID0E23AG"><title>Description.</title><p>Plants to ca. 1 meter tall, covered with scabrid, glochidiate and stinging trichomes, glandular trichomes inconspicuous or absent. Stems erect, cylindrical to ca. 1 cm diam. Leaves opposite, petiolate, petiole 2–4 cm, leaf blades pinnately veined, 6–15 × (2–)3–7 cm, narrowly ovoid to ovoid or triangular, with 4–8 lobes per side, in some leaves shallow and poorly defined, triangular, from wider than long to longer than wide, apices acute, the largest of a leaf 0.5–2.5 × 0.5–2 cm, the second or third usually the largest, becoming progressively smaller apically, margins serrate, each tooth with a hydatode, base cuneate, rounded or truncate, apex acuminate. Inflorescence a monochasial or dichasial cyme, 10–50 cm long, bracts alternate, one per flower, usually shorter and proportionally much narrower than the vegetative leaves, elliptical, 1.5–4 × 0.3–0.7 cm, diminishing in length, and particularly width, towards the inflorescence apex. with 4–7, broadly triangular, shallow, often indistinct lobes, base cuneate to rounded. Pedicels 1.5–2.5 cm long in anthesis, straight, often horizontal but ranging between 45° above or below the horizontal, the apex deflexed. Flowers deflexed, 3–6 per inflorescence branch. Sepals 5, narrowly triangular or ovate, apex acuminate, yellowish-green, 1.2–2 × 0.5–0.7 cm, with 3 main veins, as long or slightly shorter than the petals. Petals 5, orange red to carmine, shallowly cymbiform, oblanceolate, base narrower than the limb but claw short and poorly differentiated (to 4 mm wide), 1.5–2 × 0.6–1 cm, with 3 evident main veins, tip rounded or obtuse, basal gaps between petals leave the scale bases visible (gaps often not visible because they are either very small or hidden by the sepals), corolla more or less cylindrical, as wide basally as distally. Nectar scales 5, orange or red, 10 mm long and 3 mm wide at base, with 2 distinct, broadly ovoid, seemingly smooth (when fresh) nectar sacs at the base, each one as wide as the nectar scale back (ca. 2.5 mm in diameter), nectar scale back rectangular, narrow, 5.5 × 2 mm, straight, surface papillose, with 0, 2 or 3 short filiform threads, inserted subapically, &lt; 1 mm long and with two horizontal wings, 3–4 × 1.5 mm. Staminodes 2 per scale, to 14 mm long, slightly sigmoid, narrowing apically, base papillose, apex filiform. Stamens in 5 antepetalous fascicles with 8–10 each, filaments to 12 mm long, anthers 1 × 0.5 mm, elliptical, cream before dehiscence, whitish when shedding pollen, black after pollen is shed. Ovary broadly conical to hemispherical, with a rounded base, ca. 5–6 × 5–6 mm, with 3 parietal placentae. Stigma lobes 3, shortly decurrent on the style surface, style to ca. 15 mm long. Fruit a broadly clavate to conical capsule on an erect pedicel, 3.5–5 cm long, with persistent sepals and a shortly tapering base, mature capsule 20–30 × 10–12 mm (width at sepal insertion), including an elongated conical apical projection, opening by the three apically dehiscing valves. Seeds not seen.</p></tp:treatment-sec><tp:treatment-sec sec-type="notes" id="SECID0EA4AG"><title>Notes.</title><p><italic><tp:taxon-name><tp:taxon-name-part taxon-name-part-type="genus" reg="Loasa">Loasa</tp:taxon-name-part><tp:taxon-name-part taxon-name-part-type="species" reg="calycina">calycina</tp:taxon-name-part></tp:taxon-name></italic> has been considered a synonym of <italic><tp:taxon-name><tp:taxon-name-part taxon-name-part-type="genus" reg="Nasa">Nasa</tp:taxon-name-part><tp:taxon-name-part taxon-name-part-type="species" reg="loxensis">loxensis</tp:taxon-name-part></tp:taxon-name></italic> since at least 1996 (<xref ref-type="bibr" rid="B19">Weigend 1996</xref>; <xref ref-type="bibr" rid="B12">Jørgensen and León-Yánez 1999</xref>). The most important differences between both species are evident in the proportions of the calyx and corolla elements with <italic><tp:taxon-name><tp:taxon-name-part taxon-name-part-type="genus" reg="Nasa">N.</tp:taxon-name-part><tp:taxon-name-part taxon-name-part-type="species" reg="calycina">calycina</tp:taxon-name-part></tp:taxon-name></italic> having proportionally longer sepals, ca. ≥75% as long as the petals, while <italic><tp:taxon-name><tp:taxon-name-part taxon-name-part-type="genus" reg="Nasa">N.</tp:taxon-name-part><tp:taxon-name-part taxon-name-part-type="species" reg="loxensis">loxensis</tp:taxon-name-part></tp:taxon-name></italic> has sepals that are less than half the length of the petals (Table <xref ref-type="table" rid="T2">2</xref>, Fig. <xref ref-type="fig" rid="F3">3</xref>). Also, the corolla in living anthetic flowers has a different shape in both species, as in <italic><tp:taxon-name><tp:taxon-name-part taxon-name-part-type="genus" reg="Nasa">N.</tp:taxon-name-part><tp:taxon-name-part taxon-name-part-type="species" reg="calycina">calycina</tp:taxon-name-part></tp:taxon-name></italic> petals are arranged in a cylindrical shape with a proportionally wide corolla opening, while in <italic><tp:taxon-name><tp:taxon-name-part taxon-name-part-type="genus" reg="Nasa">N.</tp:taxon-name-part><tp:taxon-name-part taxon-name-part-type="species" reg="loxensis">loxensis</tp:taxon-name-part></tp:taxon-name></italic> the corolla tapers gradually, so distally the corolla is narrower than basally, with the petals leaving a very narrow opening (Fig. <xref ref-type="fig" rid="F3">3A, B</xref>).</p><fig id="F3" position="float" orientation="portrait"><object-id xmlns:xlink="http://www.w3.org/1999/xlink" content-type="doi" xlink:type="simple">10.3897/phytokeys.252.141635.figure3</object-id><object-id xmlns:xlink="http://www.w3.org/1999/xlink" content-type="arpha" xlink:type="simple">413369EB-FE3C-556D-885F-456A1E90DC1E</object-id><label>Figure 3.</label><caption><p>Comparison of flowers of <italic><tp:taxon-name><tp:taxon-name-part taxon-name-part-type="genus" reg="Nasa">Nasa</tp:taxon-name-part><tp:taxon-name-part taxon-name-part-type="species" reg="katjae">katjae</tp:taxon-name-part></tp:taxon-name></italic> with its closest relatives in their actual size ratio <bold>A</bold><italic><tp:taxon-name><tp:taxon-name-part taxon-name-part-type="genus" reg="Nasa">Nasa</tp:taxon-name-part><tp:taxon-name-part taxon-name-part-type="species" reg="loxensis">loxensis</tp:taxon-name-part></tp:taxon-name></italic><bold>B</bold><italic><tp:taxon-name><tp:taxon-name-part taxon-name-part-type="genus" reg="Nasa">Nasa</tp:taxon-name-part><tp:taxon-name-part taxon-name-part-type="species" reg="calycina">calycina</tp:taxon-name-part></tp:taxon-name></italic><bold>C</bold><italic><tp:taxon-name><tp:taxon-name-part taxon-name-part-type="genus" reg="Nasa">Nasa</tp:taxon-name-part><tp:taxon-name-part taxon-name-part-type="species" reg="katjae">katjae</tp:taxon-name-part></tp:taxon-name></italic>. Photo credits: <bold>A</bold> M. Ackermann <bold>B</bold> R. Ripley <bold>C</bold> J. P. Allen.</p></caption><graphic xmlns:xlink="http://www.w3.org/1999/xlink" xlink:href="phytokeys-252-163_article-141635__-g003.jpg" position="float" orientation="portrait" xlink:type="simple" id="oo_1255356.jpg"><uri content-type="original_file" xlink:type="simple">https://binary.pensoft.net/fig/1255356</uri></graphic></fig><p>In the latest and most authoritative treatment of <tp:taxon-name><tp:taxon-name-part taxon-name-part-type="family">Loasaceae</tp:taxon-name-part></tp:taxon-name> of Ecuador, <xref ref-type="bibr" rid="B21">Weigend (2000b)</xref> discussed briefly the significant morphological variability of his broad concept of <italic><tp:taxon-name><tp:taxon-name-part taxon-name-part-type="genus" reg="Nasa">Nasa</tp:taxon-name-part><tp:taxon-name-part taxon-name-part-type="species" reg="loxensis">loxensis</tp:taxon-name-part></tp:taxon-name></italic>. But he recommended maintaining it until either more specimens from areas became available or it became clear that few or no additional specimens were known.</p><p><xref ref-type="bibr" rid="B21">Weigend (2000b)</xref> acknowledged the differences in floral proportions of some specimens from Loja (that we consider fit well under the concept of <italic><tp:taxon-name><tp:taxon-name-part taxon-name-part-type="genus" reg="Loasa">Loasa</tp:taxon-name-part><tp:taxon-name-part taxon-name-part-type="species" reg="calycina">calycina</tp:taxon-name-part></tp:taxon-name></italic> of Bentham) from those of Azuay (e.g. near Cuenca and Cajas National Park) that conform better to Kunth’s concept of <italic><tp:taxon-name><tp:taxon-name-part taxon-name-part-type="genus" reg="Loasa">Loasa</tp:taxon-name-part><tp:taxon-name-part taxon-name-part-type="species" reg="loxensis">loxensis</tp:taxon-name-part></tp:taxon-name></italic>. However, it is important to note that the type material of both <italic><tp:taxon-name><tp:taxon-name-part taxon-name-part-type="genus" reg="Nasa">Nasa</tp:taxon-name-part><tp:taxon-name-part taxon-name-part-type="species" reg="loxensis">loxensis</tp:taxon-name-part></tp:taxon-name></italic> and <italic><tp:taxon-name><tp:taxon-name-part taxon-name-part-type="genus" reg="Nasa">Nasa</tp:taxon-name-part><tp:taxon-name-part taxon-name-part-type="species" reg="calycina">calycina</tp:taxon-name-part></tp:taxon-name></italic> come from near the city of Loja, where still today plants that adjust very closely to these specimens grow. The wider availability of more specimens in the mosaic of habitats (from pretty much pristine to significantly anthropogenically modified) around the city of Loja, and further north, along with photographs of living plants in platforms like iNaturalist have allowed us to confirm the relatively modest but seemingly consistent morphological differences between <italic><tp:taxon-name><tp:taxon-name-part taxon-name-part-type="genus" reg="Nasa">Nasa</tp:taxon-name-part><tp:taxon-name-part taxon-name-part-type="species" reg="loxensis">loxensis</tp:taxon-name-part></tp:taxon-name></italic> and <italic><tp:taxon-name><tp:taxon-name-part taxon-name-part-type="genus" reg="Nasa">N.</tp:taxon-name-part><tp:taxon-name-part taxon-name-part-type="species" reg="calycina">calycina</tp:taxon-name-part></tp:taxon-name></italic>. The lack of florally intermediate specimens in possible areas of contact near Loja suggests that hybridisation is so infrequent, that truly intermediate specimens have not been recorded so far. From the specimens and photographs available we know that both species approach each other but appear to be sympatric in only one locality, between La Argelia and La Palma, SW of the city of Loja, and no evident intermediates in floral characters have been observed. Living plants that fit closely Hartweg’s type material of <italic><tp:taxon-name><tp:taxon-name-part taxon-name-part-type="genus" reg="Loasa">Loasa</tp:taxon-name-part><tp:taxon-name-part taxon-name-part-type="species" reg="calycina">calycina</tp:taxon-name-part></tp:taxon-name></italic> have been collected most frequently from what is now Podocarpus National Park</p><p>GenBank accessions <ext-link xmlns:xlink="http://www.w3.org/1999/xlink" xlink:href="AY285722.1" ext-link-type="gen" xlink:type="simple">AY285722.1</ext-link>, <ext-link xmlns:xlink="http://www.w3.org/1999/xlink" xlink:href="MK333044.1" ext-link-type="gen" xlink:type="simple">MK333044.1</ext-link>, <ext-link xmlns:xlink="http://www.w3.org/1999/xlink" xlink:href="MK333010.1" ext-link-type="gen" xlink:type="simple">MK333010.1</ext-link>, <ext-link xmlns:xlink="http://www.w3.org/1999/xlink" xlink:href="MK332976.1" ext-link-type="gen" xlink:type="simple">MK332976.1</ext-link>, <ext-link xmlns:xlink="http://www.w3.org/1999/xlink" xlink:href="MK332944.1" ext-link-type="gen" xlink:type="simple">MK332944.1</ext-link> and <ext-link xmlns:xlink="http://www.w3.org/1999/xlink" xlink:href="AY769214.1" ext-link-type="gen" xlink:type="simple">AY769214.1</ext-link> identified as belonging to <italic><tp:taxon-name><tp:taxon-name-part taxon-name-part-type="genus" reg="Nasa">Nasa</tp:taxon-name-part><tp:taxon-name-part taxon-name-part-type="species" reg="loxensis">loxensis</tp:taxon-name-part></tp:taxon-name></italic> and used in the studies of <xref ref-type="bibr" rid="B26">Weigend et al. (2004)</xref>, <xref ref-type="bibr" rid="B27">Weigend and Gottschling (2006)</xref> and <xref ref-type="bibr" rid="B1">Acuña-Castillo et al. (2019</xref>, <xref ref-type="bibr" rid="B2">2021</xref>) belong to <italic><tp:taxon-name><tp:taxon-name-part taxon-name-part-type="genus" reg="Nasa">Nasa</tp:taxon-name-part><tp:taxon-name-part taxon-name-part-type="species" reg="calycina">calycina</tp:taxon-name-part></tp:taxon-name></italic> (voucher: <italic>J.R. Grant &amp; L. Struwe 01-4063</italic>).</p></tp:treatment-sec><tp:treatment-sec sec-type="material" id="SECID0ESHBG"><title>Specimens examined.</title><p><bold>Ecuador</bold>. Loja • Carretera Loja-Yangana, desvío al Parque Nacional Podocarpus, E del Nudo de Cajanuma, 2880–3000 m, 14 March 1989, <italic>A. Freire-Fierro 1323</italic> (GB, QCA) • Parque Nacional Podocarpus, E of Nudo de Cajanuma, hectare plot near “Centro de información”, c. 2900 m, 15 April 1989, <italic>B. Eriksen 91176</italic> (QCA) • Parque Nacional Podocarpus sector Cajanuma, 2900 m, 30 June 1996, <italic>P. Lozano 449</italic> (Loja) • Cajanuma, 21 February 1985, <italic>F. Vivar 2310</italic> (Loja) • Parque Nacional Podocarpus, above Nudo de Cajanuma, 2800–3000 m, 14–15 May 1988, <italic>B. Øllgaard et al. 74090</italic> (AAU, Loja) • Parque Nacional Podocarpus, S of Loja, wet montane forest at the “Centro de Información”, E of Nudo de Cajanuma, 2850–1950 m, 21–22 February 1985, <italic>B. Øllgaard et al. 57847</italic> (AAU, Loja) • Cajanuma, <named-content xmlns:xlink="http://www.w3.org/1999/xlink" content-type="dwc:verbatimCoordinates" xlink:type="simple"><named-content content-type="geo-json" specific-use="{&#34;type&#34;:&#34;Point&#34;,&#34;coordinates&#34;:[-79.189444,-4.106667]}" id="NCID0EJIBG" xlink:type="simple">04°06'24"S, 79°11'22"W</named-content></named-content>, 2600 m, 31 January 2002, <italic>P. Lozano et al. E-600</italic> (Loja) • Entrada a Cajanuma, sendero a las Lagunas, 3100 m, 11 June 2002, <italic>P. Lozano et al. E-1650</italic> (Loja) • Uritushinga, 2800 m, 14 February 1978, <italic>F. Vivar 898</italic> (Loja) • Sitio Ventanas, Cordillera Oriental, Or. Loja, ca. 2400 m, 27 December 1947, <italic>R. Espinosa &amp; A. Espinosa 2279</italic> (Loja) • Road La Argelia (southern Loja)-La Palma, along crest of mountain range just SW of Loja, 2700–2950 m, 4 March 1989, <italic>B. Øllgaard et al. 90792</italic> (AAU, Loja) • Zamora-Chinchipe: Parque Nacional Podocarpus (San Francisco entrance); trail leading west from San Francisco, <named-content xmlns:xlink="http://www.w3.org/1999/xlink" content-type="dwc:verbatimCoordinates" xlink:type="simple"><named-content content-type="geo-json" specific-use="{&#34;type&#34;:&#34;Point&#34;,&#34;coordinates&#34;:[-79.096667,-3.990000]}" id="NCID0E1IBG" xlink:type="simple">03°59'24"S, 079°05'48"W</named-content></named-content>, 2100 m, 16 February 2001; <italic>J.R. Grant &amp; L. Struwe 01-4063</italic> with <italic>C. <tp:taxon-name><tp:taxon-name-part taxon-name-part-type="order">Rosales</tp:taxon-name-part></tp:taxon-name></italic> (Loja, QCA) • Área del Parque Nacional Podocarpus, Cajanuma, rotundamente “ El Mirador”, 3000 m, s.d., <italic>Rbu &amp; SL 107</italic> (QCA).</p><p>Photographic evidence (iNaturalist): (Note: due to <italic><tp:taxon-name><tp:taxon-name-part taxon-name-part-type="genus" reg="Nasa">Nasa</tp:taxon-name-part><tp:taxon-name-part taxon-name-part-type="species" reg="loxensis">loxensis</tp:taxon-name-part></tp:taxon-name></italic> s.l. being considered threatened by the IUCN, it was not possible to obtain the precise locality of some observations): <bold>Ecuador</bold>. Loja • <named-content xmlns:xlink="http://www.w3.org/1999/xlink" content-type="dwc:verbatimCoordinates" xlink:type="simple"><named-content content-type="geo-json" specific-use="{&#34;type&#34;:&#34;Point&#34;,&#34;coordinates&#34;:[-79.174943,-4.113259]}" id="NCID0E3JBG" xlink:type="simple">-4.113259,-79.174943</named-content></named-content>, April 2024, <italic>Daniel Arias-Cruzatty</italic>, <ext-link xmlns:xlink="http://www.w3.org/1999/xlink" xlink:href="http://www.inaturalist.org/observations/2057414" ext-link-type="uri" xlink:type="simple">http://www.inaturalist.org/observations/2057414</ext-link> • April 2022, <italic>Lilia Cueva Cueva</italic>, <ext-link xmlns:xlink="http://www.w3.org/1999/xlink" xlink:href="http://www.inaturalist.org/observations/114005635" ext-link-type="uri" xlink:type="simple">http://www.inaturalist.org/observations/114005635</ext-link> • December 2020, <italic>prengelv</italic>, <ext-link xmlns:xlink="http://www.w3.org/1999/xlink" xlink:href="http://www.inaturalist.org/observations/67754076" ext-link-type="uri" xlink:type="simple">http://www.inaturalist.org/observations/67754076</ext-link> • Parque Nacional Podocarpus, Cajanuma, sendero a las Lagunas del Compadre, cerca del páramo, December 2020, <italic>Angel Hualpa Erazo</italic><ext-link xmlns:xlink="http://www.w3.org/1999/xlink" xlink:href="http://www.inaturalist.org/observations/67015645" ext-link-type="uri" xlink:type="simple">http://www.inaturalist.org/observations/67015645</ext-link> • Parque Nacional Podocarpus, Cajanuma, December 2020, <italic>Amarú Ramóm Salcedo</italic>, <ext-link xmlns:xlink="http://www.w3.org/1999/xlink" xlink:href="http://www.inaturalist.org/observations/66984658" ext-link-type="uri" xlink:type="simple">http://www.inaturalist.org/observations/66984658</ext-link> • <named-content xmlns:xlink="http://www.w3.org/1999/xlink" content-type="dwc:verbatimCoordinates" xlink:type="simple"><named-content content-type="geo-json" specific-use="{&#34;type&#34;:&#34;Point&#34;,&#34;coordinates&#34;:[-79.164781,-4.117594]}" id="NCID0EHLBG" xlink:type="simple">04°07'3.34"S, 079°09'53.21"W</named-content></named-content>, 3088 m, February 2017, <italic>dennisronsse</italic>, <ext-link xmlns:xlink="http://www.w3.org/1999/xlink" xlink:href="http://www.inaturalist.org/observations/37683383" ext-link-type="uri" xlink:type="simple">http://www.inaturalist.org/observations/37683383</ext-link> • Near Cajanuma Refuge, September 2007, <italic>Ruth Ripley</italic>, <ext-link xmlns:xlink="http://www.w3.org/1999/xlink" xlink:href="http://www.inaturalist.org/observations/35868409" ext-link-type="uri" xlink:type="simple">http://www.inaturalist.org/observations/35868409</ext-link> • ditto, <ext-link xmlns:xlink="http://www.w3.org/1999/xlink" xlink:href="http://www.inaturalist.org/observations/35868095" ext-link-type="uri" xlink:type="simple">http://www.inaturalist.org/observations/35868095</ext-link> • ditto, <ext-link xmlns:xlink="http://www.w3.org/1999/xlink" xlink:href="http://www.inaturalist.org/observations/34983697" ext-link-type="uri" xlink:type="simple">http://www.inaturalist.org/observations/34983697</ext-link> • ditto, <ext-link xmlns:xlink="http://www.w3.org/1999/xlink" xlink:href="http://www.inaturalist.org/observations/34981561" ext-link-type="uri" xlink:type="simple">http://www.inaturalist.org/observations/34981561</ext-link> • Cerca del Refugio Cajanuma, <named-content xmlns:xlink="http://www.w3.org/1999/xlink" content-type="dwc:verbatimCoordinates" xlink:type="simple"><named-content content-type="geo-json" specific-use="{&#34;type&#34;:&#34;Point&#34;,&#34;coordinates&#34;:[-79.171616,-4.115681]}" id="NCID0EMMBG" xlink:type="simple">-4.115681 -79.171616</named-content></named-content>, February 2019, <italic>Bodo Nuñez Oberg</italic>, <ext-link xmlns:xlink="http://www.w3.org/1999/xlink" xlink:href="http://www.inaturalist.org/observations/20486169" ext-link-type="uri" xlink:type="simple">http://www.inaturalist.org/observations/20486169</ext-link> • Cajanuma Field Station, and trail to Mirador, <named-content xmlns:xlink="http://www.w3.org/1999/xlink" content-type="dwc:verbatimCoordinates" xlink:type="simple"><named-content content-type="geo-json" specific-use="{&#34;type&#34;:&#34;Point&#34;,&#34;coordinates&#34;:[-79.176944,-4.112500]}" id="NCID0E2MBG" xlink:type="simple">04°06'45"S, 079°10'37"W</named-content></named-content>, December 2007, <italic>Jason Grant</italic>, <ext-link xmlns:xlink="http://www.w3.org/1999/xlink" xlink:href="http://www.inaturalist.org/observations/20486169" ext-link-type="uri" xlink:type="simple">http://www.inaturalist.org/observations/20486169</ext-link>.</p></tp:treatment-sec><tp:treatment-sec sec-type="distribution" id="SECID0EHNBG"><title>Distribution.</title><p><italic><tp:taxon-name><tp:taxon-name-part taxon-name-part-type="genus" reg="Nasa">Nasa</tp:taxon-name-part><tp:taxon-name-part taxon-name-part-type="species" reg="calycina">calycina</tp:taxon-name-part></tp:taxon-name></italic> is endemic to Loja and Zamora-Chinchipe (Fig. <xref ref-type="fig" rid="F1">1</xref>), mostly known from areas near or within Podocarpus National Park (mostly around the Cajanuma sector), where <italic><tp:taxon-name><tp:taxon-name-part taxon-name-part-type="genus" reg="Nasa">Nasa</tp:taxon-name-part><tp:taxon-name-part taxon-name-part-type="species" reg="loxensis">loxensis</tp:taxon-name-part></tp:taxon-name></italic> is missing. There is a single record between La Argelia and La Palma in an unprotected area where it seems to meet the southernmost range of <italic><tp:taxon-name><tp:taxon-name-part taxon-name-part-type="genus" reg="Nasa">Nasa</tp:taxon-name-part><tp:taxon-name-part taxon-name-part-type="species" reg="loxensis">loxensis</tp:taxon-name-part></tp:taxon-name></italic>. Further south in Loja (and reaching Piura, Peru), both taxa seem to be replaced by <italic><tp:taxon-name><tp:taxon-name-part taxon-name-part-type="genus" reg="Nasa">Nasa</tp:taxon-name-part><tp:taxon-name-part taxon-name-part-type="species" reg="amaluzensis">amaluzensis</tp:taxon-name-part></tp:taxon-name></italic>, a species that is florally quite close to <italic><tp:taxon-name><tp:taxon-name-part taxon-name-part-type="genus" reg="Nasa">Nasa</tp:taxon-name-part><tp:taxon-name-part taxon-name-part-type="species" reg="calycina">calycina</tp:taxon-name-part></tp:taxon-name></italic> but differs significantly in leaf morphology.</p></tp:treatment-sec><tp:treatment-sec sec-type="phenology" id="SECID0EIPBG"><title>Phenology.</title><p>Flowering has been recorded during September and mostly from December to July.</p></tp:treatment-sec><tp:treatment-sec sec-type="Tentative conservation assessment" id="SECID0ENPBG"><title>Tentative conservation assessment.</title><p>The known range of <italic><tp:taxon-name><tp:taxon-name-part taxon-name-part-type="genus" reg="Nasa">Nasa</tp:taxon-name-part><tp:taxon-name-part taxon-name-part-type="species" reg="calycina">calycina</tp:taxon-name-part></tp:taxon-name></italic> is diminutive, but most of the populations of the species appear to be protected within the Podocarpus National Park, where it is frequently encountered in the Cajanuma sector. We still recommend considering this species as EN B2abiii, due to a reduced <abbrev xmlns:xlink="http://www.w3.org/1999/xlink" xlink:title="area of occupancy" id="ABBRID0E5PBG" xlink:type="simple">AOO</abbrev> (125 km<sup>2</sup>), the reduced number of known locations where the species can be found (only four) and the inferred decline of habitat quality where the only known population not found within or in the immediate vicinity of Podocarpus National Park grows.</p></tp:treatment-sec><tp:treatment-sec><!--Section generated to contain objects referenced in tp:taxon-treatment.--><table-wrap id="T2" position="float" orientation="portrait"><label>Table 2.</label><caption><p>Comparison of the species most similar to <italic><tp:taxon-name><tp:taxon-name-part taxon-name-part-type="genus" reg="Nasa">Nasa</tp:taxon-name-part><tp:taxon-name-part taxon-name-part-type="species" reg="katjae">katjae</tp:taxon-name-part></tp:taxon-name></italic> sp. nov.</p></caption><table id="TID0EEJAI" rules="all"><tbody><tr><th rowspan="1" colspan="1"/><th rowspan="1" colspan="1">
                      <italic>
                        <tp:taxon-name><tp:taxon-name-part taxon-name-part-type="genus" reg="Nasa">Nasa</tp:taxon-name-part><tp:taxon-name-part taxon-name-part-type="species" reg="loxensis">loxensis</tp:taxon-name-part></tp:taxon-name>
                      </italic>
                    </th><th rowspan="1" colspan="1">
                      <italic>
                        <tp:taxon-name><tp:taxon-name-part taxon-name-part-type="genus" reg="Nasa">Nasa</tp:taxon-name-part><tp:taxon-name-part taxon-name-part-type="species" reg="calycina">calycina</tp:taxon-name-part></tp:taxon-name>
                      </italic>
                    </th><th rowspan="1" colspan="1">
                      <italic>
                        <tp:taxon-name><tp:taxon-name-part taxon-name-part-type="genus" reg="Nasa">Nasa</tp:taxon-name-part><tp:taxon-name-part taxon-name-part-type="species" reg="katjae">katjae</tp:taxon-name-part></tp:taxon-name>
                      </italic>
                    </th></tr><tr><td rowspan="1" colspan="1">max. plant height m</td><td rowspan="1" colspan="1">1.5</td><td rowspan="1" colspan="1">1</td><td rowspan="1" colspan="1">1.5–4</td></tr><tr><td rowspan="1" colspan="1">sepal : petal ratio</td><td rowspan="1" colspan="1">0.25–0.5 : 1</td><td rowspan="1" colspan="1">0.6–0.8 : 1</td><td rowspan="1" colspan="1">0.9–1.1 : 1</td></tr><tr><td rowspan="1" colspan="1">corolla shape</td><td rowspan="1" colspan="1">closed, tapered towards the apex</td><td rowspan="1" colspan="1">half open, cylindrical</td><td rowspan="1" colspan="1">half open to closed, campanulate to barrel-shaped</td></tr><tr><td rowspan="1" colspan="1">max. petal length × width mm</td><td rowspan="1" colspan="1">38 × 10</td><td rowspan="1" colspan="1">20 × 10</td><td rowspan="1" colspan="1">45 × 15</td></tr><tr><td rowspan="1" colspan="1">nectar scales length × width mm</td><td rowspan="1" colspan="1">11–16 × 3</td><td rowspan="1" colspan="1">10 × 3</td><td rowspan="1" colspan="1">19–21 × 5–6</td></tr><tr><td rowspan="1" colspan="1">dorsal threads on nectar scales</td><td rowspan="1" colspan="1">short (&gt;1 mm) or absent</td><td rowspan="1" colspan="1">short (&gt;1 mm) or absent</td><td rowspan="1" colspan="1">conspicuous to 5 mm long</td></tr></tbody></table></table-wrap><fig id="F1" position="float" orientation="portrait"><object-id xmlns:xlink="http://www.w3.org/1999/xlink" content-type="doi" xlink:type="simple">10.3897/phytokeys.252.141635.figure1</object-id><object-id xmlns:xlink="http://www.w3.org/1999/xlink" content-type="arpha" xlink:type="simple">7395ED6C-4F15-5E2E-A5A1-F629DC753210</object-id><label>Figure 1.</label><caption><p><bold>A</bold> Distribution of <italic><tp:taxon-name><tp:taxon-name-part taxon-name-part-type="genus" reg="Nasa">Nasa</tp:taxon-name-part><tp:taxon-name-part taxon-name-part-type="species" reg="katjae">katjae</tp:taxon-name-part></tp:taxon-name></italic> and similar species. Left: Location of the forest system and the habitat of <italic><tp:taxon-name><tp:taxon-name-part taxon-name-part-type="genus" reg="Nasa">N.</tp:taxon-name-part><tp:taxon-name-part taxon-name-part-type="species" reg="katjae">katjae</tp:taxon-name-part></tp:taxon-name></italic> (red star) in Peru and the Amotape-Huancabamba Zone, orange area: approximate distribution of <italic><tp:taxon-name><tp:taxon-name-part taxon-name-part-type="genus" reg="Nasa">N.</tp:taxon-name-part><tp:taxon-name-part taxon-name-part-type="species" reg="loxensis">loxensis</tp:taxon-name-part></tp:taxon-name></italic>, cyan area: <italic><tp:taxon-name><tp:taxon-name-part taxon-name-part-type="genus" reg="Nasa">N.</tp:taxon-name-part><tp:taxon-name-part taxon-name-part-type="species" reg="calycina">calycina</tp:taxon-name-part></tp:taxon-name></italic>. Right: collections sites of <italic><tp:taxon-name><tp:taxon-name-part taxon-name-part-type="genus" reg="Nasa">N.</tp:taxon-name-part><tp:taxon-name-part taxon-name-part-type="species" reg="katjae">katjae</tp:taxon-name-part></tp:taxon-name></italic> in the forest north of the town of Colasay <bold>B–D</bold> habitat of <italic><tp:taxon-name><tp:taxon-name-part taxon-name-part-type="genus" reg="Nasa">N.</tp:taxon-name-part><tp:taxon-name-part taxon-name-part-type="species" reg="katjae">katjae</tp:taxon-name-part></tp:taxon-name></italic><bold>B</bold> small stream at “Agua fria” <bold>C</bold> path crossing a small stream at the type locality <bold>D</bold> flowering <italic><tp:taxon-name><tp:taxon-name-part taxon-name-part-type="genus" reg="Nasa">N.</tp:taxon-name-part><tp:taxon-name-part taxon-name-part-type="species" reg="katjae">katjae</tp:taxon-name-part></tp:taxon-name></italic> among dense vegetation (left). Map data 2024 (C) Google. All photos by J. P. Allen.</p></caption><graphic xmlns:xlink="http://www.w3.org/1999/xlink" xlink:href="phytokeys-252-163_article-141635__-g001.jpg" position="float" orientation="portrait" xlink:type="simple" id="oo_1255354.jpg"><uri content-type="original_file" xlink:type="simple">https://binary.pensoft.net/fig/1255354</uri></graphic></fig></tp:treatment-sec><ref-list><ref id="B19"><mixed-citation xmlns:xlink="http://www.w3.org/1999/xlink" xlink:type="simple"><person-group><name name-style="western"><surname>Weigend</surname><given-names>M</given-names></name></person-group> (<year>1996</year>) <article-title>A revision of the <tp:taxon-name><tp:taxon-name-part taxon-name-part-type="family">Loasaceae</tp:taxon-name-part></tp:taxon-name> of Ecuador.</article-title><source>Botanische Jahrbücher für Systematik, Pflanzengeschichte und Pflanzengeographie</source><volume>119</volume>: <fpage>229</fpage>–<lpage>294</lpage>.</mixed-citation></ref><ref id="B12"><mixed-citation xmlns:xlink="http://www.w3.org/1999/xlink" xlink:type="simple"><person-group><name name-style="western"><surname>Jørgensen</surname><given-names>PM</given-names></name><name name-style="western"><surname>León-Yánez</surname><given-names>S [Eds]</given-names></name></person-group> (<year>1999</year>) Catalogue of the Vascular Plants of Ecuador. Monographs in Systematic Botany from the Missouri Botanical Garden 75: i–viii, 1–1181.</mixed-citation></ref><ref id="B21"><mixed-citation xmlns:xlink="http://www.w3.org/1999/xlink" xlink:type="simple"><person-group><name name-style="western"><surname>Weigend</surname><given-names>M</given-names></name></person-group> (<year>2000b</year>) <article-title><tp:taxon-name><tp:taxon-name-part taxon-name-part-type="family">Loasaceae</tp:taxon-name-part></tp:taxon-name> No. 132.</article-title><source>In: Andersson L, Harling G (Eds) Flora of Ecuador</source><volume>64</volume>: <fpage>1</fpage>–<lpage>92</lpage>.</mixed-citation></ref><ref id="B26"><mixed-citation xmlns:xlink="http://www.w3.org/1999/xlink" xlink:type="simple"><person-group><name name-style="western"><surname>Weigend</surname><given-names>M</given-names></name><name name-style="western"><surname>Gottschling</surname><given-names>M</given-names></name><name name-style="western"><surname>Hoot</surname><given-names>S</given-names></name><name name-style="western"><surname>Ackermann</surname><given-names>M</given-names></name></person-group> (<year>2004</year>) <article-title>A preliminary phylogeny of <tp:taxon-name><tp:taxon-name-part taxon-name-part-type="family">Loasaceae</tp:taxon-name-part></tp:taxon-name> subfam. <tp:taxon-name><tp:taxon-name-part taxon-name-part-type="subfamily">Loasoideae</tp:taxon-name-part></tp:taxon-name> (<tp:taxon-name><tp:taxon-name-part taxon-name-part-type="division">Angiospermae</tp:taxon-name-part></tp:taxon-name>: <tp:taxon-name><tp:taxon-name-part taxon-name-part-type="order">Cornales</tp:taxon-name-part></tp:taxon-name>) based on <italic>trnL</italic> (UAA) sequence data, with consequences for systematicsand historical biogeography.</article-title><source>Organisms Diversity and Evolution</source><volume>4</volume>: <fpage>73</fpage>–<lpage>90</lpage>. <ext-link xlink:href="10.1016/j.ode.2003.12.001" ext-link-type="doi" xlink:type="simple">https://doi.org/10.1016/j.ode.2003.12.001</ext-link></mixed-citation></ref><ref id="B27"><mixed-citation xmlns:xlink="http://www.w3.org/1999/xlink" xlink:type="simple"><person-group><name name-style="western"><surname>Weigend</surname><given-names>M</given-names></name><name name-style="western"><surname>Gottschling</surname><given-names>M</given-names></name></person-group> (<year>2006</year>) <article-title>Evolution of Funnel-Revolver Flowers and Ornithophily in <italic><tp:taxon-name><tp:taxon-name-part taxon-name-part-type="genus">Nasa</tp:taxon-name-part></tp:taxon-name></italic> (<tp:taxon-name><tp:taxon-name-part taxon-name-part-type="family">Loasaceae</tp:taxon-name-part></tp:taxon-name>).</article-title><source>Plant Biology</source><volume>8</volume>(<issue>1</issue>): <fpage>120</fpage>–<lpage>142</lpage>. <ext-link xlink:href="10.1055/s-2005-873034" ext-link-type="doi" xlink:type="simple">https://doi.org/10.1055/s-2005-873034</ext-link></mixed-citation></ref><ref id="B1"><mixed-citation xmlns:xlink="http://www.w3.org/1999/xlink" xlink:type="simple"><person-group><name name-style="western"><surname>Acuña-Castillo</surname><given-names>R</given-names></name><name name-style="western"><surname>Luebert</surname><given-names>F</given-names></name><name name-style="western"><surname>Henning</surname><given-names>T</given-names></name><name name-style="western"><surname>Weigend</surname><given-names>M</given-names></name></person-group> (<year>2019</year>) Major lineages of <tp:taxon-name><tp:taxon-name-part taxon-name-part-type="family">Loasaceae</tp:taxon-name-part></tp:taxon-name> subfam. <tp:taxon-name><tp:taxon-name-part taxon-name-part-type="subfamily">Loasoideae</tp:taxon-name-part></tp:taxon-name> diversified during the Andean uplift. Molecular Phylogenetics and Evolution 141: 106616. <ext-link xlink:href="10.1016/j.ympev.2019.106616" ext-link-type="doi" xlink:type="simple">https://doi.org/10.1016/j.ympev.2019.106616</ext-link></mixed-citation></ref><ref id="B2"><mixed-citation xmlns:xlink="http://www.w3.org/1999/xlink" xlink:type="simple"><person-group><name name-style="western"><surname>Acuña-Castillo</surname><given-names>R</given-names></name><name name-style="western"><surname>Romoleroux</surname><given-names>K</given-names></name><name name-style="western"><surname>Luebert</surname><given-names>F</given-names></name><name name-style="western"><surname>Henning</surname><given-names>T</given-names></name><name name-style="western"><surname>Weigend</surname><given-names>M</given-names></name></person-group> (<year>2021</year>) <article-title>Morphological, ecological and geographical evolution of the Neotropical genus <italic><tp:taxon-name><tp:taxon-name-part taxon-name-part-type="genus">Nasa</tp:taxon-name-part></tp:taxon-name></italic> (<tp:taxon-name><tp:taxon-name-part taxon-name-part-type="family">Loasaceae</tp:taxon-name-part></tp:taxon-name> subfamily <tp:taxon-name><tp:taxon-name-part taxon-name-part-type="subfamily">Loasoideae</tp:taxon-name-part></tp:taxon-name>).</article-title><source>Botanical Journal of the Linnean Society</source><volume>196</volume>(<issue>4</issue>): <fpage>480</fpage>–<lpage>505</lpage>. <ext-link xlink:href="10.1093/botlinnean/boab010" ext-link-type="doi" xlink:type="simple">https://doi.org/10.1093/botlinnean/boab010</ext-link></mixed-citation></ref></ref-list></tp:taxon-treatment>
