# Supplementary material for: ﻿No end to endemism – contributions to the difficult Nasa Weigend Series Alatae (Loasaceae). A new species from Peru and the rehabilitation of “ Loasa” calycina Benth
Source: PhytoKeys. 2025 Feb 19;252:163–86. doi: 10.3897/phytokeys.252.141635 (PMC11865914; doi:10.3897/phytokeys.252.141635)
Supplement: XML Treatment for Nasa loxensis [file phytokeys.252.141635-treatment3.xml]

<!DOCTYPE tp:taxon-treatment
  PUBLIC "-//TaxonX//DTD Taxonomic Treatment Publishing DTD v0 20100105//EN" "tax-treatment-NSO.dtd">
<tp:taxon-treatment xmlns:tp="http://www.plazi.org/taxpub"><tp:treatment-meta><kwd-group><label>Taxon classification</label><kwd>
                <named-content content-type="kingdom">Plantae</named-content>
              </kwd><kwd>
                <named-content content-type="order">Cornales</named-content>
              </kwd><kwd>
                <named-content content-type="family">Loasaceae</named-content>
              </kwd></kwd-group><mixed-citation publication-type="journal"><person-group><name><surname>Henning</surname><given-names>Tilo</given-names></name><name><surname>Allen</surname><given-names>Joshua P.</given-names></name><name><surname>Montesinos-Tubeé</surname><given-names>Daniel</given-names></name><name><surname>Rodríguez-Rodríguez</surname><given-names>Eric F.</given-names></name><name><surname>Peña</surname><given-names>José Luis Marcelo</given-names></name><name><surname>Acuña-Castillo</surname><given-names>Rafael</given-names></name></person-group><article-title>﻿No end to endemism – contributions to the difficult <italic><tp:taxon-name><tp:taxon-name-part taxon-name-part-type="genus" reg="Nasa">Nasa</tp:taxon-name-part></tp:taxon-name></italic> Weigend Series <italic><tp:taxon-name><tp:taxon-name-part taxon-name-part-type="genus" reg="Nasa"/><tp:taxon-name-part taxon-name-part-type="series" reg="Alatae">Alatae</tp:taxon-name-part></tp:taxon-name></italic> (<tp:taxon-name><tp:taxon-name-part taxon-name-part-type="family">Loasaceae</tp:taxon-name-part></tp:taxon-name>). A new species from Peru and the rehabilitation of “ <italic><tp:taxon-name><tp:taxon-name-part taxon-name-part-type="genus" reg="Loasa">Loasa</tp:taxon-name-part></tp:taxon-name></italic>” <italic><tp:taxon-name><tp:taxon-name-part taxon-name-part-type="genus" reg="Loasa"/><tp:taxon-name-part taxon-name-part-type="species" reg="calycina">calycina</tp:taxon-name-part></tp:taxon-name></italic> Benth.</article-title><source>PhytoKeys</source><day>19</day><month>02</month><year>2025</year><volume>252</volume><fpage>163</fpage><lpage>186</lpage><pub-id pub-id-type="doi">10.3897/phytokeys.252.141635</pub-id></mixed-citation></tp:treatment-meta><tp:nomenclature><label>﻿</label><tp:taxon-name>
              <object-id xmlns:xlink="http://www.w3.org/1999/xlink" content-type="arpha" xlink:type="simple">E4AA965F-33C7-5024-B281-AD970B4951B0</object-id>
              <tp:taxon-name-part taxon-name-part-type="genus" reg="Nasa">Nasa</tp:taxon-name-part>
              <tp:taxon-name-part taxon-name-part-type="species" reg="loxensis">loxensis</tp:taxon-name-part>
            </tp:taxon-name><tp:taxon-authority>(Kunth) Weigend in Weigend et al. Revista Peru. Biol. 13(1): 77. 2006.</tp:taxon-authority><xref ref-type="fig" rid="F3">Fig. 3A</xref></tp:nomenclature><tp:treatment-sec sec-type="Basionym" id="SECID0ENRBG"><title>Basionym.</title><p><italic><tp:taxon-name><tp:taxon-name-part taxon-name-part-type="genus" reg="Loasa">Loasa</tp:taxon-name-part><tp:taxon-name-part taxon-name-part-type="species" reg="loxensis">loxensis</tp:taxon-name-part></tp:taxon-name></italic> Kunth, Nov. Gen. Sp. 6: 116.1823.</p></tp:treatment-sec><tp:treatment-sec sec-type="Holotype" id="SECID0E5RBG"><title>Holotype.</title><p>Ecuador • [Prov. Loja] Loxa, [Aug?. 1802], A.v. Humboldt &amp; A. Bonpland 3349 (Holotype: P barcode P00679495!)</p></tp:treatment-sec><tp:treatment-sec sec-type="description" id="SECID0EDSBG"><title>Description.</title><p>Plants to ca. 1.5 m tall, covered with scabrid, glochidiate and stinging trichomes, glandular trichomes inconspicuous or absent. Stems erect, cylindrical, to 1 cm diam., base woody. Leaves opposite, petiolate, petioles 1–6 cm long, leaf blades pinnately veined, 3–14 × 2–8.5 (–11.5) cm, triangular to ovate, with 1–6 lobes per side, widely triangular to ovate, apices acute or rounded, the largest of a leaf, 0.5–2(–4.5) × 0.4–2(–3) cm, the first or second often the largest (the third less commonly so), progressively smaller apically, margins serrate to denticulate, each tooth with a hydatode, base rounded, truncate or shallowly cordate (sinus to 5 mm deep), apex acuminate. Inflorescence a monochasial or dichasial cyme, 7–30 cm long, bracts alternate, one per flower, usually shorter and proportionally much narrower than the vegetative leaves, elliptical, 1–8 × 0.2–3.2 cm, diminishing in length, and particularly width, towards the inflorescence apex with 4–7, broadly triangular, shallow to very shallow lobes, base rounded. Pedicels 2.5–3.6 cm long in anthesis, often horizontal but ranging to 45° above or below the horizontal, the apex deflexed. Flowers deflexed, up to 7 per inflorescence branch. Sepals 5, ovate triangular, apex acute to acuminate, green, 0.7–1.3 × 0.4–0.7 cm, with three main veins, evidently much shorter than the petals. Petals 5, orange to red, shallowly cymbiform, base narrower than the limb but claw short and poorly differentiated (to 4 mm wide), 2.5–3.8 × 0.8–1 cm, with 3 evident main veins, tip acuminate, basal gaps between petals leave the scale bases visible (gaps often visible, sepals too short to hide them), corolla wider at base, tapering distally. Nectar scales 5, yellow to orange red, going from lighter yellow on the back to darker orange on sacs and red orange on neck, 11–16 mm long and ca. 3 mm wide at the base, basally on back with two depressed globose sacs 2 mm in diam., nectar scale back rectangular narrow, papillose, dorsal threads 0, 2 or 3, short, &lt; 1 mm long (very rarely longer), inserted subapically, scale neck thickened, slightly recurved, laterally protracted into two horizontal wings 5 mm long and 1 mm wide. Staminodia 2 per scale, 17 mm, narrowing apically, apex filiform, more or less sigmoid, slightly papillose, white. Stamens, usually extending beyond the petals during the male phase, in 5 antepetalous fascicles of 13–16 each, filaments to 30+ mm long, anthers 1.5 mm long and 1 mm wide, elliptical, cream before dehiscence, whitish when shedding pollen, black after pollen is shed. Ovary broadly conical or hemispherical, with a rounded base, to 7 × 5–6 mm, with 3 parietal placentae. Stigma lobes 3, shortly decurrent on the style surface, style to ca. 30 mm long. Fruit a clavate or cylindrical capsule with persistent sepals, pedicel erect, 25–55 mm long, mature capsule 21–27(–30) x 11–13(–14) mm (width at sepal insertion) including a short or elongated conical apical projection, opening by the three apically dehiscing valves, base rounded, less commonly tapering. Seeds numerous, dark brown, ovoidal, testa reticulate.</p></tp:treatment-sec><tp:treatment-sec sec-type="notes" id="SECID0EISBG"><title>Notes.</title><p>For detailed information on identification, ecology etc. see notes under <italic><tp:taxon-name><tp:taxon-name-part taxon-name-part-type="genus" reg="Nasa">Nasa</tp:taxon-name-part><tp:taxon-name-part taxon-name-part-type="species" reg="calycina">calycina</tp:taxon-name-part></tp:taxon-name></italic>. Across its distributional range, our redefined <italic><tp:taxon-name><tp:taxon-name-part taxon-name-part-type="genus" reg="Nasa">Nasa</tp:taxon-name-part><tp:taxon-name-part taxon-name-part-type="species" reg="loxensis">loxensis</tp:taxon-name-part></tp:taxon-name></italic> seems to show high uniformity in floral characters, although the observed leaf morphology can be significantly more diverse. The most unusual (and variable) leaf morphologies have been reported from the southernmost populations directly to the west and south of the city of Loja (<xref ref-type="bibr" rid="B21">Weigend 2000b</xref>). Some plants in this area have leaf blades with very prominent, long lobes and deep sinuses, and are occasionally as wide as long. The reasons for the high foliar variability in this part of the range are unknown. Living plants that closely resemble the type material of <italic><tp:taxon-name><tp:taxon-name-part taxon-name-part-type="genus" reg="Nasa">Nasa</tp:taxon-name-part><tp:taxon-name-part taxon-name-part-type="species" reg="loxensis">loxensis</tp:taxon-name-part></tp:taxon-name></italic> (<italic>Humboldt &amp; Bonpland 3349</italic>) have been collected from localities to the west and north of the city of Loja.</p></tp:treatment-sec><tp:treatment-sec sec-type="material" id="SECID0EVTBG"><title>Specimens examined.</title><p><bold>Ecuador</bold>. Cañar • Parroquia Rivera, sector Santo Tomás, vía a Monay, propiedad de Luis Méndez, 2754 m, 12 October 2000, <italic>A. Verdugo et al. 230</italic> (HA) • Azuay Sevilla de Oro, 10–12 km N of village, 2750–2850 m, 11 September 1976, <italic>B. Øllgaard &amp; H. Balslev 9331</italic> (AAU) • The Eastern Cordillera, 1–8 km north of the village of Sevilla de Oro, 2400–2700 m, 27 July – 12 August 1956, <italic>W. Camp E-4339</italic> (P) • Gualaceo a Macas, a 12 km de Gualaceo, 6 August 1986, <italic>A. Freire-Fierro 251</italic> (GB) • West of Patul 3 km between Huahualcay and Río Patul below Pasas de Pinglión, 2670–3275 m, 19 May 1943, <italic>J. Steyermark 52611</italic> (F) • Mountains near Cuenca, August 1864, <italic>W. Jameson s.n.</italic> (E, US) • Rio Machangara, NW Cuenca, quebrada vegetation, 3000–3100 m, 18 September 1967, <italic>B. Sparre 18609</italic> (US) • Sayausid, ca. 3000 m, 1 April 1968, <italic>G. Harling et al. 7942</italic> (GB) • Mountains above Sayausid, 3000–3200 m, 18 March1974, <italic>G. Harling &amp; L. Andersson 12604</italic> (GB) • Above Sayausí, at first bridge over Río Tomebamba. Secondary scrub, 3200 m, 3 March 1985, <italic>G. Harling &amp; L. Andersson 22702</italic> (GB, QCA) • Above Sayausí, trail to Cajas, 3300 m, 20 July 1939, <italic>C. Penland &amp; R. Summers 1074</italic> (F, US) • Río Mihuir (Miguir?) 1 km below Miguir on road Cuenca – Molleturo. Secondary scrub, 3400 m, 8 March 1985, <italic>G. Harling &amp; L. Andersson</italic> 22915 (GB, QCA) • Cuenca, Cajas, Laguna Llaviuco (=Laguna Surocucho). Directly on the roadside, 3000–3150 m, September – October 1995, <italic>M. Weigend &amp; S. Horn 3830</italic> (F, QCA) • Area Nacional Recreacional Cajas, Sect. Llaviuco, 3300 m, 8 January 1991, <italic>S. León et al. 2509</italic> (QCA) • Surucucho, 2800 m, March 1967, <italic>F. Vivar et al. 514</italic> (Loja) • Cuenca, Sayausí, sector Dudahuayco, captación de agua. En sitios abiertos y pastizales, 3060 m, 20 July 2006, <italic>A. Verdugo &amp; D. Minga 1678</italic> (HA) • Cuenca, Sayausi. Road to Llaviucu lagoon, close to the intersection with the Cuenca-Molleturo road. Common in degraded vegetation on the roadside, 3024 m, 18 February 2017, <italic>R. Acuña &amp; H. Garzón 1732</italic> (QCA) • Las Cajas: near Laguna Llaviuco Montane forest and disturbed areas along the road, 3100–3200 m, 12 September 1983, <italic>B. Boysen Larsen &amp; B. Eriksen 45098</italic> (AAU) • Parque Nacional Cajas, Laguna de Llaviuco, 3170 m, 9 June 2011, <italic>C. Ulloa et al. 2137</italic> (HA, QCA) • Fierroloma, Zorrocucho, en bosque primario, 3200 m, 15 January 1997, <italic>D. Minga 86</italic> (HA) • Dudahuaycu, Mazán, 3500 m, 6 March 1991, <italic>G. Chacón 93</italic> (HA) • 14 July 1994, <italic>G. Chacón 94</italic> (HA) • A 1 km del control de la vía a Loja, partidero del lado derecho hacia Yanasacha, bosque secundario y pajonal, zona lluviosa, 3000–3200m, 26 June 1978, <italic>J. Jaramillo &amp; J. Boeke 412</italic> (QCA) • Río Matadero valley near entrance to Parque Nacional de Cajas, 2900 m, 28 December 1979, <italic>L. Holm-Nielsen 20928</italic> (AAU) • Sunsun-Yanasacha. Vía a mina de Caolín, cerca el río. En el sotobosque, 3100 m, 16 June 1999, <italic>F. Serrano et al. 718</italic> (HA) • Vía partidero a Quinoas-Surocucho, 3000 m, 5 February 1978, <italic>F. Ortiz &amp; J. Jaramillo 76</italic> (QCA) • Portete del Tarqui and environs, remnants of montane forest, 2600–2700 m, 24 February 1993, <italic>G. Harling &amp; B. Ståhl 26666</italic> (QCA) • Tarqui, near the monument, 2600 m, 5 February 1982, <italic>G. Harling et al. 20247</italic> (GB) • Victoria del Portete, sector Aguarongo y/o Caspishitana. En el sotobosque, 3584 m, 26 April 2006, <italic>A. Verdugo &amp; D. Minga 904</italic> (HA) • 15 km SW of Cuenca on road to Giron, 8 km SE on dirt road from Hacienda Tarquí turnoff, km 22, to Patococha, 2950 m, 30 May 1990, <italic>P. Peterson &amp; E. Judziewicz 9359</italic> (QCA) • Patacocha, 7–8 km by trail S of Hacienda Tarqui at Inquis, 3050–3100 m, 29 January 1988, <italic>U. Molau et al. 2750</italic> (GB) • Victoria del Portete, Río Portete, sector captación de agua, 2778 m, 25 April 2006, <italic>A. Verdugo &amp; D. Minga 887</italic> (HA) • Sigsig to Gualaquiza, Rio Altarurcu (20 km E of Sigsig), 2800 m, 13 April 1968, <italic>G. Harling et al. 8309</italic> (GB) • Cumbe, 2900 m, 22–24 April 1968, <italic>G. Harling et al. 8692</italic> (GB) • 13 km S of Cumbe, 3300 m, 9 Jun 1979, <italic>B. Løjtnant et al.14417</italic> (AAU, GB) • Along Pan-American Highway, 40 km south of Cuenca, 3300 m, 20 September 1944, <italic>I. Wiggins 10761</italic> (US) • Loja: Saraguro, camino Panamericana-Huashapamba, montaña húmeda, 2800–3000 m, 31 September 2004, <italic>A. Macas s.n.</italic> (CHEP) • Vicinity of Las Juntas, 28 September 1918, <italic>J. Rose et al. 23189</italic> (US) • Between La Toma and Loja, 1800–2600m, 4 September 1923, <italic>A. Hitchcock 21370</italic> (US) • Road Catamayo (La Toma)-Loja, km 9 past junction with old road. Bosque húmedo remnants and secondary scrub, 2550 m, 28 April 1997, <italic>G. Lewis 3216</italic> (E, Loja) • West of Loja, just over pass to Catamayo (Toma); 1 km south of Loma de Trigal, scrub forest, 5 May 1986, <italic>M. Baker 6959</italic> (NY, US) • Cerro Villonaco, 2600–2750 m, 12 April 1974, <italic>G. Harling &amp; L. Andersson 13461</italic> (GB) • W Slope, 10 February 1985, <italic>G. Harling &amp; L. Andersson 21862</italic> (GB, QCA) • 1 March 1947, <italic>R. &amp; A. Espinosa 1316</italic> (Loja) • Cerro Uritusinga. Loja-La Palma, km 18–20. Montane forest, primary and secondary forest under heavy pressure, exploited to produce charcoal, 2910–3000 m, 30 November 1994, <italic>P. Jørgensen et al. 1040</italic> (Loja) • Loja, 8 November 1876, <italic>E. André K-546</italic> (F) • Parte alta de Hacienda Montecristi, unos 40 km NE de Loja, curso del Río Zamora hacia el oriente, 8 June 1947, <italic>R. Espinosa 1471</italic> (Loja) • Cantón Catacocha, El Almendral, Hacienda La Hamaca, 1800–2200 m, 16 April 1944, <italic>M. Acosta Solís 7902</italic> (F) • Chepel, 2200 m, s.d., <italic>R. Espinosa 1978</italic> (Loja) • Prov. Unknown: Herb. de Pérou, s.d. <italic>J. de Jussieu s.n.</italic> (P) • Équateur et Pérou, s.d., <italic>M. Grisar s.n.</italic> (P) • <italic>Warszewicz s.n.</italic> (F neg, No. 10202).</p><p>Photographic evidence (iNaturalist): (Note: due to <italic><tp:taxon-name><tp:taxon-name-part taxon-name-part-type="genus" reg="Nasa">Nasa</tp:taxon-name-part><tp:taxon-name-part taxon-name-part-type="species" reg="loxensis">loxensis</tp:taxon-name-part></tp:taxon-name></italic> s.l. being considered threatened by the IUCN, it was not possible to obtain the precise locality of some observations): Ecuador • Azuay: <named-content xmlns:xlink="http://www.w3.org/1999/xlink" content-type="dwc:verbatimCoordinates" xlink:type="simple"><named-content content-type="geo-json" specific-use="{&#34;type&#34;:&#34;Point&#34;,&#34;coordinates&#34;:[-79.077760,-2.984550]}" id="NCID0EVXBG" xlink:type="simple">-2.98455, -79.07776</named-content></named-content>, April 2023, <italic>Kabir Montesinos</italic>, <ext-link xmlns:xlink="http://www.w3.org/1999/xlink" xlink:href="http://www.inaturalist.org/observations/154122854" ext-link-type="uri" xlink:type="simple">http://www.inaturalist.org/observations/154122854</ext-link> • Laguna Sorocuchu, <named-content xmlns:xlink="http://www.w3.org/1999/xlink" content-type="dwc:verbatimCoordinates" xlink:type="simple"><named-content content-type="geo-json" specific-use="{&#34;type&#34;:&#34;Point&#34;,&#34;coordinates&#34;:[-79.148660,-2.844660]}" id="NCID0EEYBG" xlink:type="simple">-2.84466, -79.14866</named-content></named-content>, April 2023, <italic>Kabir Montesinos</italic>, <ext-link xmlns:xlink="http://www.w3.org/1999/xlink" xlink:href="http://www.inaturalist.org/observations/153135367" ext-link-type="uri" xlink:type="simple">http://www.inaturalist.org/observations/153135367</ext-link> • W del P.N. Cajas, <named-content xmlns:xlink="http://www.w3.org/1999/xlink" content-type="dwc:verbatimCoordinates" xlink:type="simple"><named-content content-type="geo-json" specific-use="{&#34;type&#34;:&#34;Point&#34;,&#34;coordinates&#34;:[-79.363570,-2.891670]}" id="NCID0ETYBG" xlink:type="simple">-2.89167, -79.36357</named-content></named-content>, May 2021, <italic>Kabir Montesinos</italic>, <ext-link xmlns:xlink="http://www.w3.org/1999/xlink" xlink:href="http://www.inaturalist.org/observations/80194774" ext-link-type="uri" xlink:type="simple">http://www.inaturalist.org/observations/80194774</ext-link> • Cerca del Portete de Tarqui, <named-content xmlns:xlink="http://www.w3.org/1999/xlink" content-type="dwc:verbatimCoordinates" xlink:type="simple"><named-content content-type="geo-json" specific-use="{&#34;type&#34;:&#34;Point&#34;,&#34;coordinates&#34;:[-79.138160,-3.086510]}" id="NCID0ECZBG" xlink:type="simple">-3.08651, -79.13816</named-content></named-content>, March 2024, <italic>Kabir Montesinos</italic>, <ext-link xmlns:xlink="http://www.w3.org/1999/xlink" xlink:href="http://www.inaturalist.org/observations/204670994" ext-link-type="uri" xlink:type="simple">http://www.inaturalist.org/observations/204670994</ext-link> • Cerca del Portete de Tarqui, <named-content xmlns:xlink="http://www.w3.org/1999/xlink" content-type="dwc:verbatimCoordinates" xlink:type="simple"><named-content content-type="geo-json" specific-use="{&#34;type&#34;:&#34;Point&#34;,&#34;coordinates&#34;:[-79.136220,-3.089310]}" id="NCID0ERZBG" xlink:type="simple">-3.08931, -79.13622</named-content></named-content>, November 2022, <italic>Kabir Montesinos</italic>, <ext-link xmlns:xlink="http://www.w3.org/1999/xlink" xlink:href="http://www.inaturalist.org/observations/141022114" ext-link-type="uri" xlink:type="simple">http://www.inaturalist.org/observations/141022114</ext-link> • Carachula, <named-content xmlns:xlink="http://www.w3.org/1999/xlink" content-type="dwc:verbatimCoordinates" xlink:type="simple"><named-content content-type="geo-json" specific-use="{&#34;type&#34;:&#34;Point&#34;,&#34;coordinates&#34;:[-79.356850,-3.149690]}" id="NCID0EA1BG" xlink:type="simple">-3.14969, -79.35685</named-content></named-content>, June 2023, <italic>Kabir Montesinos</italic>, <ext-link xmlns:xlink="http://www.w3.org/1999/xlink" xlink:href="http://www.inaturalist.org/observations/167995363" ext-link-type="uri" xlink:type="simple">http://www.inaturalist.org/observations/167995363</ext-link> • Loja: Washapamba, <named-content xmlns:xlink="http://www.w3.org/1999/xlink" content-type="dwc:verbatimCoordinates" xlink:type="simple"><named-content content-type="geo-json" specific-use="{&#34;type&#34;:&#34;Point&#34;,&#34;coordinates&#34;:[-79.252418,-3.671097]}" id="NCID0EP1BG" xlink:type="simple">-3.671097, -79.252418</named-content></named-content>, May 2023, <italic>LostInCR</italic>, <ext-link xmlns:xlink="http://www.w3.org/1999/xlink" xlink:href="http://www.inaturalist.org/observations/178891174" ext-link-type="uri" xlink:type="simple">http://www.inaturalist.org/observations/178891174</ext-link> • camino de Washapamba a Cerro de Torre<named-content xmlns:xlink="http://www.w3.org/1999/xlink" content-type="dwc:verbatimCoordinates" xlink:type="simple"><named-content content-type="geo-json" specific-use="{&#34;type&#34;:&#34;Point&#34;,&#34;coordinates&#34;:[-79.244846,-3.682952]}" id="NCID0E51BG" xlink:type="simple">-3.682952, -79.244846</named-content></named-content>, April 2022, <italic>Rudy Gelis</italic>, <ext-link xmlns:xlink="http://www.w3.org/1999/xlink" xlink:href="http://www.inaturalist.org/observations/118712124" ext-link-type="uri" xlink:type="simple">http://www.inaturalist.org/observations/118712124</ext-link> • Province Undetermined: Aug.2019, <italic>manuelganzhi</italic>, <ext-link xmlns:xlink="http://www.w3.org/1999/xlink" xlink:href="http://www.inaturalist.org/observations/31622038" ext-link-type="uri" xlink:type="simple">http://www.inaturalist.org/observations/31622038</ext-link> • July 2020, <italic>Jonathan Aguirre Pesantez</italic>, <ext-link xmlns:xlink="http://www.w3.org/1999/xlink" xlink:href="http://www.inaturalist.org/observations/67707816" ext-link-type="uri" xlink:type="simple">http://www.inaturalist.org/observations/67707816</ext-link> • June 2022, <italic>Jonathan Aguirre Pesantez</italic>, <ext-link xmlns:xlink="http://www.w3.org/1999/xlink" xlink:href="http://www.inaturalist.org/observations/121346890" ext-link-type="uri" xlink:type="simple">http://www.inaturalist.org/observations/121346890</ext-link> • September 2022, <italic>bb_593</italic>, <ext-link xmlns:xlink="http://www.w3.org/1999/xlink" xlink:href="http://www.inaturalist.org/observations/134805560" ext-link-type="uri" xlink:type="simple">http://www.inaturalist.org/observations/134805560</ext-link> • October 2022, <italic>bb_593</italic>, <ext-link xmlns:xlink="http://www.w3.org/1999/xlink" xlink:href="http://www.inaturalist.org/observations/137584820" ext-link-type="uri" xlink:type="simple">http://www.inaturalist.org/observations/137584820</ext-link> • February 2022, <italic>Edgar Segovia</italic>, <ext-link xmlns:xlink="http://www.w3.org/1999/xlink" xlink:href="http://www.inaturalist.org/observations/106356391" ext-link-type="uri" xlink:type="simple">http://www.inaturalist.org/observations/106356391</ext-link>.</p><p>There are two observations from southern Cajamarca in Peru that are tentatively placed here. Since no herbarium material was available so far, we refrain from reporting a Peruvian distribution of this species for the time being. <bold>Peru</bold> • Cajamarca, <named-content xmlns:xlink="http://www.w3.org/1999/xlink" content-type="dwc:verbatimCoordinates" xlink:type="simple"><named-content content-type="geo-json" specific-use="{&#34;type&#34;:&#34;Point&#34;,&#34;coordinates&#34;:[-79.012250,-6.475730]}" id="NCID0E23BG" xlink:type="simple">-6.47573, -79.01225</named-content></named-content>, August 2022, <italic>manuelroncal</italic>, <ext-link xmlns:xlink="http://www.w3.org/1999/xlink" xlink:href="http://www.inaturalist.org/observations/131296479" ext-link-type="uri" xlink:type="simple">http://www.inaturalist.org/observations/131296479</ext-link> • <named-content xmlns:xlink="http://www.w3.org/1999/xlink" content-type="dwc:verbatimCoordinates" xlink:type="simple"><named-content content-type="geo-json" specific-use="{&#34;type&#34;:&#34;Point&#34;,&#34;coordinates&#34;:[-79.074110,-6.235830]}" id="NCID0EK4BG" xlink:type="simple">-6.23583, -79.07411</named-content></named-content>, August 2007, <italic>barbetboy</italic>, <ext-link xmlns:xlink="http://www.w3.org/1999/xlink" xlink:href="http://www.inaturalist.org/observations/15334620" ext-link-type="uri" xlink:type="simple">http://www.inaturalist.org/observations/15334620</ext-link>.</p></tp:treatment-sec><tp:treatment-sec sec-type="distribution" id="SECID0EW4BG"><title>Distribution.</title><p><italic><tp:taxon-name><tp:taxon-name-part taxon-name-part-type="genus" reg="Nasa">Nasa</tp:taxon-name-part><tp:taxon-name-part taxon-name-part-type="species" reg="loxensis">loxensis</tp:taxon-name-part></tp:taxon-name></italic> has a wide distribution in southern Ecuador, found in the provinces of Cañar, Azuay, Loja and apparently Morona-Santiago (Fig. <xref ref-type="fig" rid="F1">1</xref>). It is one of the most frequently collected species of <italic><tp:taxon-name><tp:taxon-name-part taxon-name-part-type="genus" reg="Nasa">Nasa</tp:taxon-name-part></tp:taxon-name></italic> in Ecuador as it can be found growing near human settlements, frequently visited national parks, and in both pristine and degraded habitats. At its southernmost distribution limits, it is suddenly replaced by <italic><tp:taxon-name><tp:taxon-name-part taxon-name-part-type="genus" reg="Nasa">Nasa</tp:taxon-name-part><tp:taxon-name-part taxon-name-part-type="species" reg="calycina">calycina</tp:taxon-name-part></tp:taxon-name></italic>, farther to the SW, <italic><tp:taxon-name><tp:taxon-name-part taxon-name-part-type="genus" reg="Nasa">Nasa</tp:taxon-name-part><tp:taxon-name-part taxon-name-part-type="species" reg="amaluzensis">amaluzensis</tp:taxon-name-part></tp:taxon-name></italic> replaces both taxa. Further north in Tungurahua and Cotopaxi, similar <italic><tp:taxon-name><tp:taxon-name-part taxon-name-part-type="genus" reg="Nasa">Nasa</tp:taxon-name-part><tp:taxon-name-part taxon-name-part-type="species" reg="auca">auca</tp:taxon-name-part></tp:taxon-name></italic> can be found. As indicated above, a disjunct distribution at the southern end of the Amotape-Huancabamba Zone in Peru (Cajamarca, Prov. Chota) appears possible but needs further examination and material.</p></tp:treatment-sec><tp:treatment-sec sec-type="phenology" id="SECID0ET6BG"><title>Phenology.</title><p>Flowering has been recorded every month of the year.</p></tp:treatment-sec><tp:treatment-sec sec-type="Tentative conservation assessment" id="SECID0EY6BG"><title>Tentative conservation assessment.</title><p>We recommend considering this species as NT. Although both its <abbrev xmlns:xlink="http://www.w3.org/1999/xlink" xlink:title="area of occupancy" id="ABBRID0E56BG" xlink:type="simple">AOO</abbrev> (900 km<sup>2</sup>) and <abbrev xmlns:xlink="http://www.w3.org/1999/xlink" xlink:title="extent of occurrence" id="ABBRID0EFAAI" xlink:type="simple">EOO</abbrev> (12.193 km<sup>2</sup>) could suggest a Vulnerable (VU) status like <xref ref-type="bibr" rid="B5">Cornejo and Suin (2011)</xref> recommended previously, these seem to be the only criteria that could justify such assessment as no other criterion appears to support a high-risk category. <italic><tp:taxon-name><tp:taxon-name-part taxon-name-part-type="genus" reg="Nasa">Nasa</tp:taxon-name-part><tp:taxon-name-part taxon-name-part-type="species" reg="loxensis">loxensis</tp:taxon-name-part></tp:taxon-name></italic> can be seen frequently in the W and S of the city of Cuenca and seems to be able to withstand some habitat degradation. Seemingly healthy populations are protected within the current limits of Cajas National Park.</p></tp:treatment-sec><tp:treatment-sec><!--Section generated to contain objects referenced in tp:taxon-treatment.--><fig id="F3" position="float" orientation="portrait"><object-id xmlns:xlink="http://www.w3.org/1999/xlink" content-type="doi" xlink:type="simple">10.3897/phytokeys.252.141635.figure3</object-id><object-id xmlns:xlink="http://www.w3.org/1999/xlink" content-type="arpha" xlink:type="simple">413369EB-FE3C-556D-885F-456A1E90DC1E</object-id><label>Figure 3.</label><caption><p>Comparison of flowers of <italic><tp:taxon-name><tp:taxon-name-part taxon-name-part-type="genus" reg="Nasa">Nasa</tp:taxon-name-part><tp:taxon-name-part taxon-name-part-type="species" reg="katjae">katjae</tp:taxon-name-part></tp:taxon-name></italic> with its closest relatives in their actual size ratio <bold>A</bold><italic><tp:taxon-name><tp:taxon-name-part taxon-name-part-type="genus" reg="Nasa">Nasa</tp:taxon-name-part><tp:taxon-name-part taxon-name-part-type="species" reg="loxensis">loxensis</tp:taxon-name-part></tp:taxon-name></italic><bold>B</bold><italic><tp:taxon-name><tp:taxon-name-part taxon-name-part-type="genus" reg="Nasa">Nasa</tp:taxon-name-part><tp:taxon-name-part taxon-name-part-type="species" reg="calycina">calycina</tp:taxon-name-part></tp:taxon-name></italic><bold>C</bold><italic><tp:taxon-name><tp:taxon-name-part taxon-name-part-type="genus" reg="Nasa">Nasa</tp:taxon-name-part><tp:taxon-name-part taxon-name-part-type="species" reg="katjae">katjae</tp:taxon-name-part></tp:taxon-name></italic>. Photo credits: <bold>A</bold> M. Ackermann <bold>B</bold> R. Ripley <bold>C</bold> J. P. Allen.</p></caption><graphic xmlns:xlink="http://www.w3.org/1999/xlink" xlink:href="phytokeys-252-163_article-141635__-g003.jpg" position="float" orientation="portrait" xlink:type="simple" id="oo_1255356.jpg"><uri content-type="original_file" xlink:type="simple">https://binary.pensoft.net/fig/1255356</uri></graphic></fig><fig id="F1" position="float" orientation="portrait"><object-id xmlns:xlink="http://www.w3.org/1999/xlink" content-type="doi" xlink:type="simple">10.3897/phytokeys.252.141635.figure1</object-id><object-id xmlns:xlink="http://www.w3.org/1999/xlink" content-type="arpha" xlink:type="simple">7395ED6C-4F15-5E2E-A5A1-F629DC753210</object-id><label>Figure 1.</label><caption><p><bold>A</bold> Distribution of <italic><tp:taxon-name><tp:taxon-name-part taxon-name-part-type="genus" reg="Nasa">Nasa</tp:taxon-name-part><tp:taxon-name-part taxon-name-part-type="species" reg="katjae">katjae</tp:taxon-name-part></tp:taxon-name></italic> and similar species. Left: Location of the forest system and the habitat of <italic><tp:taxon-name><tp:taxon-name-part taxon-name-part-type="genus" reg="Nasa">N.</tp:taxon-name-part><tp:taxon-name-part taxon-name-part-type="species" reg="katjae">katjae</tp:taxon-name-part></tp:taxon-name></italic> (red star) in Peru and the Amotape-Huancabamba Zone, orange area: approximate distribution of <italic><tp:taxon-name><tp:taxon-name-part taxon-name-part-type="genus" reg="Nasa">N.</tp:taxon-name-part><tp:taxon-name-part taxon-name-part-type="species" reg="loxensis">loxensis</tp:taxon-name-part></tp:taxon-name></italic>, cyan area: <italic><tp:taxon-name><tp:taxon-name-part taxon-name-part-type="genus" reg="Nasa">N.</tp:taxon-name-part><tp:taxon-name-part taxon-name-part-type="species" reg="calycina">calycina</tp:taxon-name-part></tp:taxon-name></italic>. Right: collections sites of <italic><tp:taxon-name><tp:taxon-name-part taxon-name-part-type="genus" reg="Nasa">N.</tp:taxon-name-part><tp:taxon-name-part taxon-name-part-type="species" reg="katjae">katjae</tp:taxon-name-part></tp:taxon-name></italic> in the forest north of the town of Colasay <bold>B–D</bold> habitat of <italic><tp:taxon-name><tp:taxon-name-part taxon-name-part-type="genus" reg="Nasa">N.</tp:taxon-name-part><tp:taxon-name-part taxon-name-part-type="species" reg="katjae">katjae</tp:taxon-name-part></tp:taxon-name></italic><bold>B</bold> small stream at “Agua fria” <bold>C</bold> path crossing a small stream at the type locality <bold>D</bold> flowering <italic><tp:taxon-name><tp:taxon-name-part taxon-name-part-type="genus" reg="Nasa">N.</tp:taxon-name-part><tp:taxon-name-part taxon-name-part-type="species" reg="katjae">katjae</tp:taxon-name-part></tp:taxon-name></italic> among dense vegetation (left). Map data 2024 (C) Google. All photos by J. P. Allen.</p></caption><graphic xmlns:xlink="http://www.w3.org/1999/xlink" xlink:href="phytokeys-252-163_article-141635__-g001.jpg" position="float" orientation="portrait" xlink:type="simple" id="oo_1255354.jpg"><uri content-type="original_file" xlink:type="simple">https://binary.pensoft.net/fig/1255354</uri></graphic></fig></tp:treatment-sec><ref-list><ref id="B21"><mixed-citation xmlns:xlink="http://www.w3.org/1999/xlink" xlink:type="simple"><person-group><name name-style="western"><surname>Weigend</surname><given-names>M</given-names></name></person-group> (<year>2000b</year>) <article-title><tp:taxon-name><tp:taxon-name-part taxon-name-part-type="family">Loasaceae</tp:taxon-name-part></tp:taxon-name> No. 132.</article-title><source>In: Andersson L, Harling G (Eds) Flora of Ecuador</source><volume>64</volume>: <fpage>1</fpage>–<lpage>92</lpage>.</mixed-citation></ref><ref id="B5"><mixed-citation xmlns:xlink="http://www.w3.org/1999/xlink" xlink:type="simple"><person-group><name name-style="western"><surname>Cornejo</surname><given-names>X</given-names></name><name name-style="western"><surname>Suin</surname><given-names>L</given-names></name></person-group> (<year>2011</year>) <article-title><tp:taxon-name><tp:taxon-name-part taxon-name-part-type="family">Loasaceae</tp:taxon-name-part></tp:taxon-name>.</article-title> In: <person-group><name name-style="western"><surname>León-Yánez</surname><given-names>S</given-names></name><name name-style="western"><surname>Valencia-Reyes</surname><given-names>R</given-names></name><name name-style="western"><surname>Pitman</surname><given-names>NCA</given-names></name><name name-style="western"><surname>Endara</surname><given-names>L</given-names></name><name name-style="western"><surname>Ulloa-Ulloa</surname><given-names>C</given-names></name><name name-style="western"><surname>Navarrete</surname><given-names>H</given-names></name></person-group> (<role>Eds</role>) <issue-title>Libro Rojo de las Plantas Endémicas del Ecuador, 2nd ed.</issue-title><source>Herbario QCA, Pontificia Universidad Católica del Ecuador, Quito</source>, <fpage>378</fpage>–<lpage>381</lpage>.</mixed-citation></ref></ref-list></tp:taxon-treatment>
